# Supplementary material for: A novel, rapid, and practical prognostic model for sepsis patients based on dysregulated immune cell lactylation
Source: Front Immunol. 2025 Jun 19;16:1625311. doi: 10.3389/fimmu.2025.1625311 (PMC12221935; doi:10.3389/fimmu.2025.1625311)
Supplement: Supplementary file 2 [file Table1.xlsx]

## Sheet: GSE65862
Table.S1 Clinical information of GSE65862 cohort.
	gender	age	pneumoniadiagnoses	endotype_class	mortality_event_28days	time_to_event_28days	diabetes_mellitus	servival2	icu_acquired_infection_paired
GSM1602880	female	22	cap	Mars3	1	0	No_DM	bad	ICU
GSM1602908	male	79	cap	Mars1	1	0	No_DM	bad	ICU
GSM1602927	female	82	cap	Mars4	1	0	No_DM	bad	ICU
GSM1691884	male	71	NA	Mars3	1	0	DM	bad	ICU
GSM1691969	female	58	NA	Mars1	1	0	No_DM	bad	ICU
GSM1691981	male	88	hap	Mars1	1	0	No_DM	bad	ICU
GSM1692105	male	49	NA	Mars1	1	0	NA	bad	ICU
GSM1692268	male	62	hap	Mars2	1	0	No_DM	bad	ICU
GSM1692292	male	70	NA	Mars3	1	0	No_DM	bad	ICU
GSM1692312	male	73	NA	Mars1	1	0	No_DM	bad	ICU
GSM1692350	male	67	NA	Mars1	1	0	DM	bad	ICU
GSM1602863	female	72	cap	Mars2	1	1	DM	bad	ICU
GSM1602923	female	40	cap	Mars2	1	1	No_DM	bad	ICU
GSM1692043	female	89	NA	Mars1	1	1	No_DM	bad	ICU
GSM1692047	female	44	NA	Mars2	1	1	No_DM	bad	ICU
GSM1692056	female	50	NA	Mars1	1	1	No_DM	bad	ICU
GSM1692071	male	63	NA	Mars2	1	1	DM	bad	ICU
GSM1692079	male	43	NA	Mars4	1	1	No_DM	bad	ICU
GSM1692184	female	70	NA	Mars2	1	1	No_DM	bad	ICU
GSM1692316	female	19	NA	Mars2	1	1	NA	bad	ICU
GSM1692318	male	62	NA	Mars2	1	1	No_DM	bad	ICU
GSM1692336	male	68	NA	Mars1	1	1	DM	bad	ICU
GSM1692387	female	47	hap	Mars1	1	1	No_DM	bad	ICU
GSM1692394	female	69	NA	Mars1	1	1	NA	bad	ICU
GSM1692467	male	59	NA	Mars2	1	1	No_DM	bad	ICU
GSM1602868	male	61	cap	Mars4	1	2	No_DM	bad	ICU
GSM1691984	female	57	hap	Mars1	1	2	No_DM	bad	ICU
GSM1692011	male	77	NA	Mars1	1	2	NA	bad	ICU
GSM1692017	male	66	NA	Mars2	1	2	DM	bad	ICU
GSM1692160	male	48	NA	Mars1	1	2	No_DM	bad	ICU
GSM1692186	male	57	NA	Mars2	1	2	NA	bad	ICU
GSM1692279	female	62	NA	Mars3	1	2	DM	bad	ICU
GSM1692331	male	68	NA	Mars4	1	2	NA	bad	ICU
GSM1692340	male	59	NA	Mars3	1	2	No_DM	bad	ICU
GSM1692377	male	61	NA	Mars3	1	2	NA	bad	ICU
GSM1692006	female	56	NA	Mars1	1	3	No_DM	bad	ICU
GSM1692024	male	37	NA	Mars1	1	3	No_DM	bad	ICU
GSM1692029	male	72	hap	Mars1	1	3	No_DM	bad	ICU
GSM1692112	female	72	NA	Mars2	1	3	DM	bad	ICU
GSM1692146	female	71	NA	Mars2	1	3	No_DM	bad	ICU
GSM1692182	female	88	NA	Mars2	1	3	DM	bad	ICU
GSM1692190	female	59	NA	Mars1	1	3	No_DM	bad	ICU
GSM1692251	female	53	hap	Mars1	1	3	No_DM	bad	ICU
GSM1602813	female	73	cap	Mars1	1	4	No_DM	bad	ICU
GSM1691932	female	68	NA	Mars1	1	4	No_DM	bad	ICU
GSM1692144	male	67	NA	Mars4	1	4	NA	bad	ICU
GSM1692175	male	77	NA	Mars3	1	4	NA	bad	ICU
GSM1691991	male	79	NA	Mars2	1	5	NA	bad	ICU
GSM1692092	male	73	NA	Mars3	1	5	DM	bad	ICU
GSM1692100	male	73	NA	Mars1	1	5	DM	bad	ICU
GSM1692329	female	82	NA	Mars2	1	5	No_DM	bad	ICU
GSM1692379	female	73	NA	Mars2	0	5	No_DM	bad	ICU
GSM1691861	female	83	hap	Mars1	1	6	NA	bad	ICU
GSM1692004	female	41	NA	Mars4	1	6	No_DM	bad	ICU
GSM1692064	male	66	NA	Mars1	1	6	NA	bad	ICU
GSM1692119	female	82	NA	Mars1	1	6	No_DM	bad	ICU
GSM1692209	male	78	NA	Mars3	1	6	No_DM	bad	ICU
GSM1602844	male	76	cap	Mars2	1	7	No_DM	bad	ICU
GSM1691868	male	61	cap	Mars1	1	7	DM	bad	ICU
GSM1691937	male	47	NA	Mars1	1	7	NA	bad	ICU
GSM1692170	male	70	NA	Mars1	1	7	DM	bad	ICU
GSM1692214	male	61	NA	Mars1	1	7	NA	bad	ICU
GSM1692244	male	77	NA	Mars1	1	7	No_DM	bad	ICU
GSM1602888	male	49	cap	Mars3	0	8	No_DM	bad	ICU
GSM1602912	female	76	cap	Mars3	1	8	No_DM	bad	ICU
GSM1602946	male	77	cap	Mars2	1	8	No_DM	bad	ICU
GSM1691946	male	75	NA	Mars3	1	8	NA	bad	ICU
GSM1691966	male	62	NA	Mars1	1	8	No_DM	bad	ICU
GSM1692343	male	64	NA	Mars2	1	8	No_DM	bad	ICU
GSM1692352	female	60	hap	Mars3	1	8	No_DM	bad	ICU
GSM1692443	female	59	hap	Mars2	1	8	No_DM	bad	ICU
GSM1692148	male	75	NA	Mars2	1	10	NA	bad	ICU
GSM1692264	male	63	NA	Mars2	1	10	DM	bad	ICU
GSM1692271	female	76	NA	Mars1	1	10	DM	bad	ICU
GSM1602849	male	74	cap	Mars4	1	11	No_DM	bad	ICU
GSM1691880	male	77	NA	Mars1	1	11	No_DM	bad	ICU
GSM1692311	male	73	hap	Mars3	1	11	DM	bad	ICU
GSM1692376	male	55	NA	Mars3	1	11	No_DM	bad	ICU
GSM1602839	male	84	cap	Mars2	1	12	DM	bad	ICU
GSM1691864	male	81	hap	Mars3	1	12	DM	bad	ICU
GSM1691943	male	68	NA	Mars1	1	12	No_DM	bad	ICU
GSM1692038	female	56	NA	Mars1	1	12	No_DM	bad	ICU
GSM1692114	male	68	NA	Mars2	1	12	No_DM	bad	ICU
GSM1692169	male	62	hap	Mars3	1	12	No_DM	bad	ICU
GSM1692211	female	75	NA	Mars3	1	12	No_DM	bad	ICU
GSM1691900	male	72	hap	Mars3	1	13	No_DM	bad	ICU
GSM1691985	female	76	NA	Mars2	1	13	NA	bad	ICU
GSM1692478	male	85	NA	Mars1	1	13	DM	bad	ICU
GSM1602851	female	85	cap	Mars3	1	14	No_DM	bad	ICU
GSM1602928	female	77	cap	Mars2	1	14	No_DM	bad	ICU
GSM1691992	female	66	NA	Mars2	1	14	DM	bad	ICU
GSM1692124	male	53	NA	Mars1	1	14	NA	bad	ICU
GSM1692223	male	53	hap	Mars2	1	14	No_DM	bad	ICU
GSM1602858	male	53	cap	Mars2	1	15	No_DM	bad	ICU
GSM1602932	male	61	cap	Mars2	1	15	No_DM	bad	ICU
GSM1691935	male	62	hap	Mars2	1	15	No_DM	bad	ICU
GSM1691965	male	53	hap	Mars2	1	15	No_DM	bad	ICU
GSM1692151	female	56	NA	Mars1	1	15	NA	bad	ICU
GSM1692369	male	56	NA	Mars1	1	15	NA	bad	ICU
GSM1602943	female	48	cap	Mars3	1	16	No_DM	bad	ICU
GSM1692241	male	58	NA	Mars2	1	16	No_DM	bad	ICU
GSM1602823	male	52	cap	Mars1	1	17	NA	bad	ICU
GSM1602903	female	57	cap	Mars1	1	17	No_DM	bad	ICU
GSM1692454	female	71	NA	Mars2	1	17	No_DM	bad	ICU
GSM1692163	female	72	NA	Mars1	1	18	NA	bad	ICU
GSM1692388	male	68	NA	Mars2	1	18	DM	bad	ICU
GSM1692389	male	45	NA	Mars3	1	19	NA	bad	ICU
GSM1602931	female	73	cap	Mars4	1	20	No_DM	bad	ICU
GSM1692459	female	56	NA	Mars1	1	20	No_DM	bad	ICU
GSM1692299	female	69	NA	Mars1	1	21	DM	bad	ICU
GSM1602934	female	52	cap	Mars4	1	22	No_DM	bad	ICU
GSM1692205	male	61	NA	Mars1	1	23	No_DM	bad	ICU
GSM1692326	male	72	hap	Mars4	1	25	No_DM	bad	ICU
GSM1692224	female	52	NA	Mars2	1	27	No_DM	bad	ICU
GSM1602802	female	46	cap	Mars2	0	28	No_DM	good	ICU
GSM1602803	male	69	cap	Mars2	0	28	No_DM	good	ICU
GSM1602805	female	64	cap	Mars2	0	28	No_DM	good	ICU
GSM1602810	male	77	cap	Mars3	0	28	DM	good	ICU
GSM1602811	female	63	cap	Mars4	0	28	No_DM	good	ICU
GSM1602812	female	71	cap	Mars1	0	28	No_DM	good	ICU
GSM1602815	female	61	cap	Mars2	0	28	No_DM	good	ICU
GSM1602816	female	84	cap	Mars3	0	28	No_DM	good	ICU
GSM1602818	male	62	cap	Mars1	0	28	No_DM	good	ICU
GSM1602819	male	71	cap	Mars2	0	28	No_DM	good	ICU
GSM1602820	male	61	cap	Mars3	0	28	No_DM	good	ICU
GSM1602824	male	32	cap	Mars1	0	28	No_DM	good	ICU
GSM1602825	female	78	cap	Mars2	0	28	No_DM	good	ICU
GSM1602826	male	70	cap	Mars2	0	28	No_DM	good	ICU
GSM1602827	female	62	cap	Mars3	0	28	No_DM	good	ICU
GSM1602829	male	63	cap	Mars2	0	28	No_DM	good	ICU
GSM1602830	male	47	cap	Mars2	0	28	No_DM	good	ICU
GSM1602831	male	79	cap	Mars2	0	28	DM	good	ICU
GSM1602832	female	61	cap	Mars3	0	28	DM	good	ICU
GSM1602834	male	81	cap	Mars2	0	28	No_DM	good	ICU
GSM1602836	male	67	cap	Mars3	0	28	No_DM	good	ICU
GSM1602837	male	25	cap	Mars2	0	28	No_DM	good	ICU
GSM1602838	male	50	cap	Mars3	0	28	DM	good	ICU
GSM1602840	female	18	cap	Mars2	0	28	No_DM	good	ICU
GSM1602841	female	68	cap	Mars2	0	28	No_DM	good	ICU
GSM1602842	female	64	cap	Mars2	0	28	No_DM	good	ICU
GSM1602843	female	48	cap	Mars4	0	28	No_DM	good	ICU
GSM1602845	male	58	cap	Mars2	0	28	DM	good	ICU
GSM1602846	male	21	cap	Mars3	0	28	No_DM	good	ICU
GSM1602847	male	43	cap	Mars3	0	28	No_DM	good	ICU
GSM1602848	male	61	cap	Mars1	0	28	No_DM	good	ICU
GSM1602850	male	25	cap	Mars2	0	28	No_DM	good	ICU
GSM1602852	female	26	cap	Mars1	0	28	No_DM	good	ICU
GSM1602853	female	72	cap	Mars3	0	28	DM	good	ICU
GSM1602855	male	47	cap	Mars2	0	28	No_DM	good	ICU
GSM1602856	male	63	cap	Mars3	0	28	DM	good	ICU
GSM1602857	female	86	cap	Mars3	0	28	DM	good	ICU
GSM1602859	male	68	cap	Mars2	0	28	No_DM	good	ICU
GSM1602860	male	69	cap	Mars3	0	28	No_DM	good	ICU
GSM1602861	male	62	cap	Mars2	0	28	No_DM	good	ICU
GSM1602866	male	63	cap	Mars4	0	28	No_DM	good	ICU
GSM1602869	male	67	cap	Mars1	0	28	No_DM	good	ICU
GSM1602873	male	81	cap	Mars2	0	28	No_DM	good	ICU
GSM1602878	female	65	cap	Mars1	0	28	No_DM	good	ICU
GSM1602879	male	59	cap	Mars3	0	28	No_DM	good	ICU
GSM1602881	female	75	cap	Mars3	0	28	DM	good	ICU
GSM1602882	female	77	cap	Mars3	0	28	No_DM	good	ICU
GSM1602883	female	25	cap	Mars2	0	28	No_DM	good	ICU
GSM1602885	male	65	cap	Mars2	0	28	No_DM	good	ICU
GSM1602886	male	48	cap	Mars3	0	28	No_DM	good	ICU
GSM1602889	female	64	cap	Mars2	0	28	No_DM	good	ICU
GSM1602902	male	66	cap	Mars2	0	28	DM	good	ICU
GSM1602906	male	81	cap	Mars3	0	28	DM	good	ICU
GSM1602907	male	64	cap	Mars4	0	28	No_DM	good	ICU
GSM1602921	female	29	cap	Mars4	0	28	DM	good	ICU
GSM1602922	female	81	cap	Mars2	0	28	DM	good	ICU
GSM1602924	male	45	cap	Mars2	0	28	No_DM	good	ICU
GSM1602925	male	59	cap	Mars4	0	28	DM	good	ICU
GSM1602929	male	64	cap	Mars2	0	28	DM	good	ICU
GSM1602930	female	69	cap	Mars3	0	28	No_DM	good	ICU
GSM1602933	male	71	cap	Mars1	0	28	DM	good	ICU
GSM1602935	male	77	cap	Mars1	0	28	No_DM	good	ICU
GSM1602936	female	77	cap	Mars2	0	28	DM	good	ICU
GSM1602937	female	63	cap	Mars1	0	28	No_DM	good	ICU
GSM1602940	male	70	cap	Mars1	0	28	DM	good	ICU
GSM1602942	male	23	cap	Mars2	1	28	No_DM	good	ICU
GSM1602944	male	61	cap	Mars3	0	28	No_DM	good	ICU
GSM1602945	female	70	cap	Mars4	0	28	DM	good	ICU
GSM1602950	female	78	cap	Mars3	0	28	No_DM	good	ICU
GSM1602952	male	48	cap	Mars3	0	28	No_DM	good	ICU
GSM1602953	female	54	cap	Mars1	0	28	DM	good	ICU
GSM1602958	male	48	cap	Mars4	0	28	No_DM	good	ICU
GSM1602968	male	68	cap	Mars1	0	28	DM	good	ICU
GSM1602973	male	77	cap	Mars1	0	28	No_DM	good	ICU
GSM1602974	female	70	cap	Mars1	0	28	No_DM	good	ICU
GSM1602975	male	61	cap	Mars2	0	28	No_DM	good	ICU
GSM1602976	male	40	cap	Mars1	0	28	No_DM	good	ICU
GSM1691863	male	38	hap	Mars2	0	28	No_DM	good	ICU
GSM1691865	male	57	hap	Mars2	0	28	No_DM	good	ICU
GSM1691866	male	30	hap	Mars1	0	28	No_DM	good	ICU
GSM1691867	female	69	hap	Mars1	0	28	No_DM	good	ICU
GSM1691871	female	50	NA	Mars2	0	28	No_DM	good	ICU
GSM1691873	male	56	NA	Mars3	0	28	No_DM	good	ICU
GSM1691874	female	32	cap	Mars4	0	28	No_DM	good	ICU
GSM1691875	male	68	NA	Mars2	0	28	DM	good	ICU
GSM1691877	male	61	NA	Mars1	0	28	No_DM	good	ICU
GSM1691878	female	59	NA	Mars2	0	28	NA	good	ICU
GSM1691882	male	63	hap	Mars2	0	28	DM	good	ICU
GSM1691883	male	65	NA	Mars4	0	28	NA	good	ICU
GSM1691885	male	50	NA	Mars2	0	28	DM	good	ICU
GSM1691886	female	49	NA	Mars4	0	28	No_DM	good	ICU
GSM1691890	female	63	NA	Mars4	0	28	DM	good	ICU
GSM1691893	male	68	hap	Mars1	0	28	No_DM	good	ICU
GSM1691895	female	56	hap	Mars3	0	28	No_DM	good	ICU
GSM1691896	male	68	hap	Mars3	0	28	No_DM	good	ICU
GSM1691897	male	71	NA	Mars3	0	28	DM	good	ICU
GSM1691898	female	71	NA	Mars1	0	28	DM	good	ICU
GSM1691901	female	31	NA	Mars2	0	28	No_DM	good	ICU
GSM1691903	male	50	NA	Mars1	0	28	No_DM	good	ICU
GSM1691904	female	48	NA	Mars2	0	28	No_DM	good	ICU
GSM1691905	male	72	NA	Mars3	0	28	NA	good	ICU
GSM1691909	female	43	NA	Mars2	0	28	NA	good	ICU
GSM1691911	female	45	hap	Mars3	0	28	No_DM	good	ICU
GSM1691915	male	68	hap	Mars2	0	28	DM	good	ICU
GSM1691918	female	58	NA	Mars2	0	28	No_DM	good	ICU
GSM1691923	male	66	hap	Mars3	0	28	DM	good	ICU
GSM1691925	male	43	NA	Mars2	0	28	No_DM	good	ICU
GSM1691927	female	75	NA	Mars2	0	28	No_DM	good	ICU
GSM1691928	male	57	cap	Mars3	0	28	No_DM	good	ICU
GSM1691929	male	82	NA	Mars3	0	28	NA	good	ICU
GSM1691933	female	48	NA	Mars2	0	28	NA	good	ICU
GSM1691934	male	69	NA	Mars4	0	28	No_DM	good	ICU
GSM1691938	female	78	NA	Mars3	0	28	No_DM	good	ICU
GSM1691941	female	63	NA	Mars2	0	28	No_DM	good	ICU
GSM1691942	male	37	NA	Mars1	0	28	No_DM	good	ICU
GSM1691944	female	59	hap	Mars3	0	28	No_DM	good	ICU
GSM1691947	male	63	NA	Mars2	0	28	No_DM	good	ICU
GSM1691953	male	53	NA	Mars2	0	28	NA	good	ICU
GSM1691954	male	63	NA	Mars2	0	28	No_DM	good	ICU
GSM1691957	female	51	NA	Mars1	0	28	NA	good	ICU
GSM1691959	male	63	NA	Mars2	0	28	No_DM	good	ICU
GSM1691960	male	65	NA	Mars3	0	28	No_DM	good	ICU
GSM1691961	female	71	NA	Mars4	0	28	DM	good	ICU
GSM1691962	male	61	NA	Mars3	0	28	NA	good	ICU
GSM1691963	male	38	NA	Mars4	0	28	NA	good	ICU
GSM1691968	female	53	NA	Mars2	0	28	No_DM	good	ICU
GSM1691970	male	82	NA	Mars1	0	28	NA	good	ICU
GSM1691973	male	68	NA	Mars4	0	28	DM	good	ICU
GSM1691977	male	59	cap	Mars4	0	28	No_DM	good	ICU
GSM1691980	female	77	NA	Mars1	0	28	DM	good	ICU
GSM1691983	male	73	NA	Mars2	0	28	NA	good	ICU
GSM1691986	female	51	NA	Mars2	0	28	No_DM	good	ICU
GSM1691987	male	71	hap	Mars2	0	28	No_DM	good	ICU
GSM1691989	male	49	NA	Mars3	0	28	No_DM	good	ICU
GSM1691990	male	49	NA	Mars2	0	28	No_DM	good	ICU
GSM1691993	male	54	NA	Mars3	0	28	No_DM	good	ICU
GSM1691994	female	72	NA	Mars2	0	28	No_DM	good	ICU
GSM1691995	female	46	NA	Mars1	0	28	No_DM	good	ICU
GSM1691997	male	70	NA	Mars4	0	28	DM	good	ICU
GSM1692000	male	74	NA	Mars3	0	28	No_DM	good	ICU
GSM1692002	female	60	NA	Mars2	0	28	NA	good	ICU
GSM1692005	male	63	hap	Mars3	0	28	No_DM	good	ICU
GSM1692007	female	74	hap	Mars2	0	28	No_DM	good	ICU
GSM1692008	female	72	NA	Mars1	0	28	No_DM	good	ICU
GSM1692009	female	57	hap	Mars2	0	28	No_DM	good	ICU
GSM1692012	female	59	NA	Mars1	0	28	NA	good	ICU
GSM1692016	male	48	NA	Mars4	0	28	No_DM	good	ICU
GSM1692019	male	73	hap	Mars1	0	28	DM	good	ICU
GSM1692022	male	64	NA	Mars1	0	28	DM	good	ICU
GSM1692023	female	61	NA	Mars1	0	28	No_DM	good	ICU
GSM1692025	female	76	NA	Mars3	0	28	DM	good	ICU
GSM1692030	male	62	NA	Mars1	0	28	No_DM	good	ICU
GSM1692032	male	48	NA	Mars1	0	28	NA	good	ICU
GSM1692033	female	65	NA	Mars3	0	28	No_DM	good	ICU
GSM1692034	female	52	NA	Mars2	0	28	No_DM	good	ICU
GSM1692035	male	48	hap	Mars3	0	28	DM	good	ICU
GSM1692040	male	57	hap	Mars4	0	28	No_DM	good	ICU
GSM1692041	female	55	NA	Mars3	0	28	DM	good	ICU
GSM1692042	female	48	NA	Mars3	0	28	NA	good	ICU
GSM1692045	male	55	hap	Mars2	0	28	No_DM	good	ICU
GSM1692050	female	38	NA	Mars2	0	28	No_DM	good	ICU
GSM1692051	male	53	NA	Mars1	0	28	No_DM	good	ICU
GSM1692052	female	75	NA	Mars2	0	28	No_DM	good	ICU
GSM1692055	female	73	NA	Mars4	0	28	No_DM	good	ICU
GSM1692058	male	50	NA	Mars2	0	28	DM	good	ICU
GSM1692059	female	71	NA	Mars2	0	28	No_DM	good	ICU
GSM1692060	female	54	NA	Mars1	0	28	No_DM	good	ICU
GSM1692061	male	22	hap	Mars2	0	28	No_DM	good	ICU
GSM1692063	female	70	cap	Mars4	0	28	No_DM	good	ICU
GSM1692065	female	66	NA	Mars1	0	28	No_DM	good	ICU
GSM1692066	female	49	NA	Mars4	0	28	No_DM	good	ICU
GSM1692068	female	60	NA	Mars3	0	28	DM	good	ICU
GSM1692073	male	85	NA	Mars4	0	28	No_DM	good	ICU
GSM1692074	female	36	NA	Mars2	0	28	No_DM	good	ICU
GSM1692077	female	67	NA	Mars3	0	28	DM	good	ICU
GSM1692081	male	69	NA	Mars1	0	28	NA	good	ICU
GSM1692084	male	71	NA	Mars2	0	28	No_DM	good	ICU
GSM1692086	male	67	NA	Mars2	0	28	DM	good	ICU
GSM1692087	female	70	NA	Mars3	0	28	No_DM	good	ICU
GSM1692089	male	63	hap	Mars3	0	28	No_DM	good	ICU
GSM1692093	female	63	NA	Mars3	0	28	NA	good	ICU
GSM1692094	male	53	NA	Mars3	0	28	No_DM	good	ICU
GSM1692096	male	81	hap	Mars2	0	28	No_DM	good	ICU
GSM1692099	male	56	NA	Mars4	0	28	No_DM	good	ICU
GSM1692101	male	62	hap	Mars4	0	28	NA	good	ICU
GSM1692103	female	63	NA	Mars2	0	28	NA	good	ICU
GSM1692107	male	70	NA	Mars2	0	28	No_DM	good	ICU
GSM1692108	male	57	hap	Mars2	0	28	No_DM	good	ICU
GSM1692109	female	60	NA	Mars1	0	28	DM	good	ICU
GSM1692115	female	52	NA	Mars1	0	28	No_DM	good	ICU
GSM1692116	male	62	NA	Mars3	0	28	No_DM	good	ICU
GSM1692117	male	64	NA	Mars2	0	28	No_DM	good	ICU
GSM1692118	male	67	hap	Mars4	0	28	No_DM	good	ICU
GSM1692121	male	74	cap	Mars2	0	28	NA	good	ICU
GSM1692123	male	67	NA	Mars1	0	28	NA	good	ICU
GSM1692125	female	57	NA	Mars3	0	28	NA	good	ICU
GSM1692126	male	82	NA	Mars2	0	28	DM	good	ICU
GSM1692127	female	64	NA	Mars3	0	28	No_DM	good	ICU
GSM1692130	female	66	NA	Mars3	0	28	No_DM	good	ICU
GSM1692132	male	82	hap	Mars2	0	28	No_DM	good	ICU
GSM1692133	male	34	NA	Mars1	0	28	No_DM	good	ICU
GSM1692136	male	67	hap	Mars1	0	28	No_DM	good	ICU
GSM1692137	female	64	NA	Mars2	0	28	DM	good	ICU
GSM1692138	male	67	NA	Mars2	0	28	No_DM	good	ICU
GSM1692139	female	49	NA	Mars2	0	28	NA	good	ICU
GSM1692140	male	71	NA	Mars2	0	28	No_DM	good	ICU
GSM1692141	female	65	NA	Mars2	0	28	No_DM	good	ICU
GSM1692142	male	76	hap	Mars1	0	28	No_DM	good	ICU
GSM1692143	female	77	NA	Mars4	0	28	No_DM	good	ICU
GSM1692145	female	30	NA	Mars4	0	28	No_DM	good	ICU
GSM1692149	male	80	NA	Mars2	1	28	NA	good	ICU
GSM1692153	male	69	NA	Mars2	0	28	NA	good	ICU
GSM1692156	female	68	NA	Mars2	0	28	DM	good	ICU
GSM1692157	male	55	hap	Mars3	0	28	No_DM	good	ICU
GSM1692158	male	36	NA	Mars4	0	28	No_DM	good	ICU
GSM1692162	female	69	NA	Mars1	0	28	NA	good	ICU
GSM1692165	male	78	hap	Mars1	0	28	DM	good	ICU
GSM1692166	male	40	NA	Mars2	0	28	No_DM	good	ICU
GSM1692167	male	81	hap	Mars2	0	28	No_DM	good	ICU
GSM1692168	female	43	NA	Mars3	0	28	NA	good	ICU
GSM1692172	female	84	hap	Mars4	0	28	DM	good	ICU
GSM1692174	male	63	NA	Mars1	0	28	No_DM	good	ICU
GSM1692181	male	71	hap	Mars1	0	28	No_DM	good	ICU
GSM1692187	female	83	NA	Mars2	0	28	No_DM	good	ICU
GSM1692188	male	25	NA	Mars1	0	28	NA	good	ICU
GSM1692191	female	74	NA	Mars2	0	28	NA	good	ICU
GSM1692192	female	47	hap	Mars2	0	28	No_DM	good	ICU
GSM1692193	male	71	NA	Mars3	0	28	NA	good	ICU
GSM1692196	male	77	NA	Mars2	0	28	No_DM	good	ICU
GSM1692197	male	60	NA	Mars3	0	28	NA	good	ICU
GSM1692198	male	54	NA	Mars2	0	28	No_DM	good	ICU
GSM1692199	female	71	hap	Mars2	0	28	No_DM	good	ICU
GSM1692201	female	66	NA	Mars1	0	28	DM	good	ICU
GSM1692202	male	55	NA	Mars3	0	28	NA	good	ICU
GSM1692203	female	51	hap	Mars2	0	28	No_DM	good	ICU
GSM1692204	male	72	hap	Mars2	0	28	No_DM	good	ICU
GSM1692206	male	59	NA	Mars3	0	28	NA	good	ICU
GSM1692207	female	41	NA	Mars1	0	28	DM	good	ICU
GSM1692212	female	76	NA	Mars2	0	28	No_DM	good	ICU
GSM1692213	female	43	NA	Mars1	0	28	No_DM	good	ICU
GSM1692216	male	48	hap	Mars3	0	28	No_DM	good	ICU
GSM1692217	female	32	NA	Mars2	0	28	No_DM	good	ICU
GSM1692221	female	36	NA	Mars3	0	28	NA	good	ICU
GSM1692222	male	56	NA	Mars3	0	28	No_DM	good	ICU
GSM1692225	male	55	NA	Mars3	0	28	NA	good	ICU
GSM1692226	male	72	NA	Mars4	0	28	No_DM	good	ICU
GSM1692227	female	62	NA	Mars3	0	28	NA	good	ICU
GSM1692228	female	83	NA	Mars4	0	28	NA	good	ICU
GSM1692230	female	49	NA	Mars1	0	28	DM	good	ICU
GSM1692232	female	81	NA	Mars2	0	28	No_DM	good	ICU
GSM1692238	male	75	NA	Mars1	0	28	No_DM	good	ICU
GSM1692240	female	17	NA	Mars2	0	28	NA	good	ICU
GSM1692242	male	66	NA	Mars3	0	28	No_DM	good	ICU
GSM1692243	male	68	NA	Mars2	0	28	NA	good	ICU
GSM1692245	male	53	hap	Mars3	0	28	DM	good	ICU
GSM1692247	male	61	NA	Mars3	0	28	NA	good	ICU
GSM1692255	male	64	NA	Mars1	0	28	No_DM	good	ICU
GSM1692257	female	65	NA	Mars2	0	28	NA	good	ICU
GSM1692258	male	35	hap	Mars1	0	28	No_DM	good	ICU
GSM1692259	female	27	hap	Mars2	0	28	No_DM	good	ICU
GSM1692260	male	30	NA	Mars2	0	28	NA	good	ICU
GSM1692261	male	60	NA	Mars2	0	28	No_DM	good	ICU
GSM1692266	female	73	hap	Mars3	0	28	NA	good	ICU
GSM1692269	male	45	NA	Mars4	0	28	No_DM	good	ICU
GSM1692272	female	74	hap	Mars4	0	28	No_DM	good	ICU
GSM1692274	female	78	NA	Mars1	0	28	DM	good	ICU
GSM1692277	female	59	NA	Mars1	0	28	No_DM	good	ICU
GSM1692278	male	62	NA	Mars2	0	28	No_DM	good	ICU
GSM1692284	female	42	NA	Mars2	0	28	NA	good	ICU
GSM1692286	male	40	NA	Mars3	0	28	NA	good	ICU
GSM1692289	female	61	NA	Mars2	0	28	NA	good	ICU
GSM1692291	female	68	NA	Mars3	0	28	DM	good	ICU
GSM1692294	male	64	NA	Mars1	0	28	No_DM	good	ICU
GSM1692296	male	32	NA	Mars2	0	28	No_DM	good	ICU
GSM1692298	female	63	NA	Mars3	0	28	DM	good	ICU
GSM1692300	female	41	NA	Mars3	0	28	NA	good	ICU
GSM1692301	female	67	NA	Mars1	0	28	NA	good	ICU
GSM1692302	female	49	NA	Mars2	0	28	No_DM	good	ICU
GSM1692303	male	42	NA	Mars2	0	28	NA	good	ICU
GSM1692304	male	65	NA	Mars2	0	28	DM	good	ICU
GSM1692305	male	52	NA	Mars1	0	28	No_DM	good	ICU
GSM1692308	female	39	NA	Mars2	0	28	NA	good	ICU
GSM1692309	female	34	NA	Mars2	0	28	No_DM	good	ICU
GSM1692315	female	70	NA	Mars3	0	28	NA	good	ICU
GSM1692317	male	36	NA	Mars3	0	28	No_DM	good	ICU
GSM1692319	male	64	NA	Mars2	0	28	NA	good	ICU
GSM1692322	female	62	NA	Mars1	0	28	No_DM	good	ICU
GSM1692327	male	78	NA	Mars4	0	28	DM	good	ICU
GSM1692330	male	57	NA	Mars1	0	28	DM	good	ICU
GSM1692332	female	63	NA	Mars2	0	28	No_DM	good	ICU
GSM1692335	male	61	cap	Mars1	0	28	NA	good	ICU
GSM1692337	female	66	NA	Mars2	0	28	No_DM	good	ICU
GSM1692338	female	53	NA	Mars3	0	28	NA	good	ICU
GSM1692347	female	67	NA	Mars1	0	28	No_DM	good	ICU
GSM1692348	female	74	NA	Mars1	0	28	No_DM	good	ICU
GSM1692355	male	64	NA	Mars3	0	28	DM	good	ICU
GSM1692356	male	78	NA	Mars2	0	28	No_DM	good	ICU
GSM1692357	male	80	NA	Mars2	0	28	No_DM	good	ICU
GSM1692360	female	45	NA	Mars4	0	28	No_DM	good	ICU
GSM1692361	male	58	NA	Mars2	0	28	No_DM	good	ICU
GSM1692362	female	65	NA	Mars2	0	28	No_DM	good	ICU
GSM1692364	female	42	NA	Mars2	0	28	No_DM	good	ICU
GSM1692366	male	52	hap	Mars3	0	28	No_DM	good	ICU
GSM1692373	male	71	NA	Mars1	0	28	DM	good	ICU
GSM1692374	male	61	NA	Mars2	0	28	No_DM	good	ICU
GSM1692375	female	41	NA	Mars4	0	28	No_DM	good	ICU
GSM1692381	male	59	NA	Mars2	0	28	No_DM	good	ICU
GSM1692384	male	79	NA	Mars1	0	28	DM	good	ICU
GSM1692386	male	58	hap	Mars2	0	28	No_DM	good	ICU
GSM1692391	female	57	NA	Mars2	0	28	No_DM	good	ICU
GSM1692392	male	67	hap	Mars3	0	28	No_DM	good	ICU
GSM1692393	female	56	NA	Mars3	0	28	NA	good	ICU
GSM1692395	male	60	NA	Mars1	0	28	NA	good	ICU
GSM1692397	male	73	NA	Mars2	0	28	No_DM	good	ICU
GSM1692399	female	55	hap	Mars1	0	28	NA	good	ICU
GSM1692400	male	24	NA	Mars3	0	28	No_DM	good	ICU
GSM1692404	male	54	NA	Mars2	0	28	No_DM	good	ICU
GSM1692406	male	59	NA	Mars3	0	28	No_DM	good	ICU
GSM1692407	male	25	NA	Mars3	0	28	No_DM	good	ICU
GSM1692408	female	56	NA	Mars2	0	28	DM	good	ICU
GSM1692410	female	62	hap	Mars1	0	28	No_DM	good	ICU
GSM1692412	female	71	NA	Mars1	0	28	No_DM	good	ICU
GSM1692413	female	60	hap	Mars4	0	28	No_DM	good	ICU
GSM1692414	female	39	NA	Mars1	0	28	NA	good	ICU
GSM1692415	male	26	NA	Mars2	0	28	No_DM	good	ICU
GSM1692416	female	40	NA	Mars1	0	28	No_DM	good	ICU
GSM1692417	male	68	NA	Mars1	0	28	NA	good	ICU
GSM1692418	male	66	NA	Mars4	0	28	NA	good	ICU
GSM1692420	female	72	hap	Mars3	0	28	DM	good	ICU
GSM1692421	male	56	NA	Mars4	0	28	NA	good	ICU
GSM1692422	female	75	NA	Mars1	0	28	No_DM	good	ICU
GSM1692423	female	62	NA	Mars3	0	28	No_DM	good	ICU
GSM1692424	male	68	NA	Mars2	0	28	No_DM	good	ICU
GSM1692425	male	82	NA	Mars4	0	28	No_DM	good	ICU
GSM1692427	male	60	hap	Mars1	0	28	DM	good	ICU
GSM1692428	female	79	NA	Mars2	0	28	NA	good	ICU
GSM1692429	male	18	hap	Mars1	0	28	No_DM	good	ICU
GSM1692430	female	72	hap	Mars1	0	28	DM	good	ICU
GSM1692436	male	73	NA	Mars3	0	28	No_DM	good	ICU
GSM1692437	female	35	NA	Mars3	0	28	No_DM	good	ICU
GSM1692438	male	69	NA	Mars2	0	28	No_DM	good	ICU
GSM1692439	male	63	NA	Mars3	0	28	No_DM	good	ICU
GSM1692440	male	80	NA	Mars2	0	28	No_DM	good	ICU
GSM1692441	female	77	NA	Mars1	0	28	No_DM	good	ICU
GSM1692445	male	74	NA	Mars2	0	28	DM	good	ICU
GSM1692446	male	71	NA	Mars1	0	28	No_DM	good	ICU
GSM1692448	male	76	NA	Mars2	0	28	No_DM	good	ICU
GSM1692452	male	84	hap	Mars1	0	28	No_DM	good	ICU
GSM1692453	male	60	NA	Mars1	0	28	No_DM	good	ICU
GSM1692455	female	83	hap	Mars3	0	28	No_DM	good	ICU
GSM1692458	female	78	NA	Mars1	0	28	No_DM	good	ICU
GSM1692461	male	42	NA	Mars3	0	28	NA	good	ICU
GSM1692465	male	73	NA	Mars2	0	28	NA	good	ICU
GSM1692466	male	34	NA	Mars3	0	28	NA	good	ICU
GSM1692482	female	84	hap	Mars4	0	28	No_DM	good	ICU
GSM1692484	male	73	NA	Mars1	0	28	No_DM	good	ICU
GSM1692488	female	70	NA	Mars3	0	28	No_DM	good	ICU
GSM1692489	male	81	hap	Mars3	0	28	No_DM	good	ICU
GSM1692491	male	18	NA	Mars3	0	28	No_DM	good	ICU
GSM1692492	female	19	hap	Mars3	0	28	No_DM	good	ICU
GSM1692493	female	49	NA	Mars2	0	28	No_DM	good	ICU
GSM1692494	male	74	NA	Mars1	0	28	DM	good	ICU
GSM1692498	female	49	hap	Mars1	0	28	No_DM	good	ICU
GSM1692499	male	32	NA	Mars2	0	28	No_DM	good	ICU
GSM1692501	female	67	NA	Mars3	0	28	No_DM	good	ICU
GSM1602801	male	64	no-cap	NA	NA	NA	NA		ICU
GSM1602804	male	60	no-cap	NA	NA	NA	NA		ICU
GSM1602806	male	54	no-cap	NA	NA	NA	NA		ICU
GSM1602808	male	59	no-cap	NA	NA	NA	NA		ICU
GSM1602814	female	59	no-cap	NA	NA	NA	NA		ICU
GSM1602817	male	67	no-cap	NA	NA	NA	NA		ICU
GSM1602821	female	67	no-cap	NA	NA	NA	NA		ICU
GSM1602822	male	32	no-cap	NA	NA	NA	NA		ICU
GSM1602828	female	54	no-cap	NA	NA	NA	NA		ICU
GSM1602833	female	28	cap	NA	NA	NA	DM		ICU
GSM1602835	male	63	no-cap	NA	NA	NA	NA		ICU
GSM1602854	female	48	no-cap	NA	NA	NA	NA		ICU
GSM1602865	male	53	no-cap	NA	NA	NA	NA		ICU
GSM1602867	male	77	no-cap	NA	NA	NA	NA		ICU
GSM1602877	male	71	no-cap	NA	NA	NA	NA		ICU
GSM1602887	female	21	no-cap	NA	NA	NA	NA		ICU
GSM1602890	male	23	no-cap	NA	NA	NA	NA		ICU
GSM1602904	male	18	no-cap	NA	NA	NA	NA		ICU
GSM1602905	male	24	no-cap	NA	NA	NA	NA		ICU
GSM1602918	male	54	no-cap	NA	NA	NA	NA		ICU
GSM1602919	male	63	no-cap	NA	NA	NA	NA		ICU
GSM1602926	male	71	no-cap	NA	NA	NA	NA		ICU
GSM1602938	female	75	no-cap	NA	NA	NA	NA		ICU
GSM1602939	female	51	no-cap	NA	NA	NA	NA		ICU
GSM1602941	female	32	no-cap	NA	NA	NA	NA		ICU
GSM1602947	male	75	cap	NA	NA	NA	No_DM		ICU
GSM1602949	male	78	no-cap	NA	NA	NA	NA		ICU
GSM1602951	female	81	no-cap	NA	NA	NA	NA		ICU
GSM1602955	male	73	no-cap	NA	NA	NA	NA		ICU
GSM1602959	male	67	no-cap	NA	NA	NA	NA		ICU
GSM1602965	female	63	no-cap	NA	NA	NA	NA		ICU
GSM1602967	female	48	no-cap	NA	NA	NA	NA		ICU
GSM1602970	male	48	no-cap	NA	NA	NA	NA		ICU
GSM1602971	male	57	no-cap	NA	NA	NA	NA		ICU
GSM1602972	male	46	no-cap	NA	NA	NA	NA		ICU
GSM1691862	male	50	NA	NA	NA	NA	NA		ICU
GSM1691869	female	81	NA	NA	NA	NA	NA		ICU
GSM1691870	male	63	NA	NA	NA	NA	NA		ICU
GSM1691876	female	69	NA	NA	NA	NA	NA		ICU
GSM1691879	male	52	NA	NA	NA	NA	NA		ICU
GSM1691881	female	77	NA	NA	NA	NA	NA		ICU
GSM1691887	female	84	NA	NA	NA	NA	NA		ICU
GSM1691888	male	45	NA	NA	NA	NA	NA		ICU
GSM1691889	male	74	NA	NA	NA	NA	NA		ICU
GSM1691891	male	71	NA	NA	NA	NA	NA		ICU
GSM1691892	male	79	NA	NA	NA	NA	NA		ICU
GSM1691894	male	84	NA	NA	NA	NA	NA		ICU
GSM1691899	male	66	NA	NA	NA	NA	NA		ICU
GSM1691902	male	63	NA	NA	NA	NA	NA		ICU
GSM1691906	male	46	NA	NA	NA	NA	NA		ICU
GSM1691907	female	71	NA	NA	NA	NA	NA		ICU
GSM1691908	male	73	NA	NA	NA	NA	NA		ICU
GSM1691910	female	44	NA	NA	NA	NA	NA		ICU
GSM1691912	male	29	NA	NA	NA	NA	NA		ICU
GSM1691913	female	24	NA	NA	NA	NA	NA		ICU
GSM1691914	male	86	NA	NA	NA	NA	NA		ICU
GSM1691916	male	30	NA	NA	NA	NA	No_DM		ICU
GSM1691917	male	75	NA	NA	NA	NA	NA		ICU
GSM1691919	male	78	NA	NA	NA	NA	NA		ICU
GSM1691920	male	73	NA	NA	NA	NA	NA		ICU
GSM1691921	male	78	NA	NA	NA	NA	NA		ICU
GSM1691922	female	69	hap	NA	NA	NA	No_DM		ICU
GSM1691924	male	59	NA	NA	NA	NA	NA		ICU
GSM1691926	female	66	NA	NA	NA	NA	NA		ICU
GSM1691930	male	72	NA	NA	NA	NA	NA		ICU
GSM1691936	male	49	NA	NA	NA	NA	NA		ICU
GSM1691939	male	60	NA	NA	NA	NA	NA		ICU
GSM1691940	male	59	NA	NA	NA	NA	NA		ICU
GSM1691945	female	80	NA	NA	NA	NA	NA		ICU
GSM1691948	female	72	NA	NA	NA	NA	No_DM		ICU
GSM1691949	male	82	NA	NA	NA	NA	DM		ICU
GSM1691950	female	77	NA	NA	NA	NA	NA		ICU
GSM1691951	male	60	NA	NA	NA	NA	NA		ICU
GSM1691952	male	53	NA	NA	NA	NA	NA		ICU
GSM1691955	male	30	NA	NA	NA	NA	NA		ICU
GSM1691958	male	40	NA	NA	NA	NA	NA		ICU
GSM1691964	male	73	NA	NA	NA	NA	NA		ICU
GSM1691967	male	68	NA	NA	NA	NA	NA		ICU
GSM1691971	female	33	NA	NA	NA	NA	NA		ICU
GSM1691972	male	76	NA	NA	NA	NA	NA		ICU
GSM1691974	male	38	NA	NA	NA	NA	NA		ICU
GSM1691975	female	71	NA	NA	NA	NA	NA		ICU
GSM1691976	male	62	NA	NA	NA	NA	NA		ICU
GSM1691978	male	78	NA	NA	NA	NA	NA		ICU
GSM1691979	male	32	NA	NA	NA	NA	NA		ICU
GSM1691982	male	65	NA	NA	NA	NA	NA		ICU
GSM1691988	male	42	NA	NA	NA	NA	NA		ICU
GSM1691996	male	79	NA	NA	NA	NA	NA		ICU
GSM1691998	male	30	NA	NA	NA	NA	NA		ICU
GSM1691999	male	81	NA	NA	NA	NA	NA		ICU
GSM1692001	female	29	NA	NA	NA	NA	NA		ICU
GSM1692003	male	82	NA	NA	NA	NA	NA		ICU
GSM1692010	male	60	NA	NA	NA	NA	NA		ICU
GSM1692015	female	58	NA	NA	NA	NA	NA		ICU
GSM1692018	female	55	NA	NA	NA	NA	NA		ICU
GSM1692020	female	20	NA	NA	NA	NA	NA		ICU
GSM1692021	male	58	NA	NA	NA	NA	NA		ICU
GSM1692026	male	45	NA	NA	NA	NA	NA		ICU
GSM1692027	female	30	NA	NA	NA	NA	NA		ICU
GSM1692028	female	57	NA	NA	NA	NA	NA		ICU
GSM1692036	male	68	NA	NA	NA	NA	NA		ICU
GSM1692037	male	86	NA	NA	NA	NA	NA		ICU
GSM1692039	male	55	NA	NA	NA	NA	NA		ICU
GSM1692044	female	76	NA	NA	NA	NA	NA		ICU
GSM1692046	female	72	NA	NA	NA	NA	NA		ICU
GSM1692048	female	71	NA	NA	NA	NA	NA		ICU
GSM1692049	male	70	NA	NA	NA	NA	NA		ICU
GSM1692053	male	75	NA	NA	NA	NA	NA		ICU
GSM1692054	male	77	NA	NA	NA	NA	NA		ICU
GSM1692057	female	64	NA	NA	NA	NA	NA		ICU
GSM1692062	male	64	NA	NA	NA	NA	NA		ICU
GSM1692067	female	63	NA	NA	NA	NA	NA		ICU
GSM1692069	female	46	NA	NA	NA	NA	NA		ICU
GSM1692070	female	41	NA	NA	NA	NA	NA		ICU
GSM1692072	female	82	NA	NA	NA	NA	NA		ICU
GSM1692075	female	82	NA	NA	NA	NA	NA		ICU
GSM1692078	male	70	NA	NA	NA	NA	NA		ICU
GSM1692080	male	30	NA	NA	NA	NA	NA		ICU
GSM1692082	male	70	NA	NA	NA	NA	NA		ICU
GSM1692083	female	60	NA	NA	NA	NA	NA		ICU
GSM1692085	female	26	NA	NA	NA	NA	DM		ICU
GSM1692088	female	62	NA	NA	NA	NA	NA		ICU
GSM1692090	female	63	NA	NA	NA	NA	NA		ICU
GSM1692091	male	68	NA	NA	NA	NA	NA		ICU
GSM1692095	male	72	NA	NA	NA	NA	NA		ICU
GSM1692097	female	75	NA	NA	NA	NA	No_DM		ICU
GSM1692098	male	66	NA	NA	NA	NA	NA		ICU
GSM1692102	female	69	NA	NA	NA	NA	NA		ICU
GSM1692104	male	57	NA	NA	NA	NA	NA		ICU
GSM1692106	female	56	NA	NA	NA	NA	NA		ICU
GSM1692110	female	41	NA	NA	NA	NA	NA		ICU
GSM1692111	male	74	NA	NA	NA	NA	NA		ICU
GSM1692120	male	81	NA	NA	NA	NA	NA		ICU
GSM1692122	female	26	NA	NA	NA	NA	NA		ICU
GSM1692128	female	61	NA	NA	NA	NA	NA		ICU
GSM1692129	female	50	NA	NA	NA	NA	NA		ICU
GSM1692131	female	84	NA	NA	NA	NA	NA		ICU
GSM1692135	male	46	NA	NA	NA	NA	NA		ICU
GSM1692147	male	65	NA	NA	NA	NA	NA		ICU
GSM1692150	female	64	NA	NA	NA	NA	NA		ICU
GSM1692152	male	67	NA	NA	NA	NA	NA		ICU
GSM1692154	female	80	NA	NA	NA	NA	NA		ICU
GSM1692155	male	77	NA	NA	NA	NA	NA		ICU
GSM1692159	female	93	NA	NA	NA	NA	NA		ICU
GSM1692161	male	46	NA	NA	NA	NA	NA		ICU
GSM1692164	male	62	NA	NA	NA	NA	NA		ICU
GSM1692171	male	82	NA	NA	NA	NA	No_DM		ICU
GSM1692173	male	53	NA	NA	NA	NA	NA		ICU
GSM1692176	female	42	NA	NA	NA	NA	NA		ICU
GSM1692177	female	70	hap	NA	NA	NA	No_DM		ICU
GSM1692178	female	91	NA	NA	NA	NA	NA		ICU
GSM1692179	male	75	NA	NA	NA	NA	NA		ICU
GSM1692180	female	79	NA	NA	NA	NA	NA		ICU
GSM1692183	male	76	NA	NA	NA	NA	NA		ICU
GSM1692185	female	89	NA	NA	NA	NA	NA		ICU
GSM1692189	female	57	NA	NA	NA	NA	NA		ICU
GSM1692194	female	70	NA	NA	NA	NA	NA		ICU
GSM1692195	male	74	NA	NA	NA	NA	NA		ICU
GSM1692200	male	38	NA	NA	NA	NA	NA		ICU
GSM1692208	male	56	NA	NA	NA	NA	NA		ICU
GSM1692210	female	59	NA	NA	NA	NA	NA		ICU
GSM1692215	male	69	NA	NA	NA	NA	NA		ICU
GSM1692218	female	73	NA	NA	NA	NA	NA		ICU
GSM1692219	male	74	NA	NA	NA	NA	NA		ICU
GSM1692220	male	74	NA	NA	NA	NA	DM		ICU
GSM1692229	female	82	NA	NA	NA	NA	NA		ICU
GSM1692231	female	59	NA	NA	NA	NA	NA		ICU
GSM1692233	male	61	NA	NA	NA	NA	NA		ICU
GSM1692234	male	65	NA	NA	NA	NA	NA		ICU
GSM1692235	female	57	NA	NA	NA	NA	No_DM		ICU
GSM1692237	female	75	NA	NA	NA	NA	NA		ICU
GSM1692239	male	64	NA	NA	NA	NA	NA		ICU
GSM1692246	female	23	NA	NA	NA	NA	NA		ICU
GSM1692248	male	73	NA	NA	NA	NA	NA		ICU
GSM1692249	male	62	NA	NA	NA	NA	NA		ICU
GSM1692250	male	69	hap	NA	NA	NA	No_DM		ICU
GSM1692252	male	76	NA	NA	NA	NA	NA		ICU
GSM1692253	male	73	NA	NA	NA	NA	NA		ICU
GSM1692254	male	59	NA	NA	NA	NA	NA		ICU
GSM1692256	male	80	NA	NA	NA	NA	NA		ICU
GSM1692262	male	53	NA	NA	NA	NA	NA		ICU
GSM1692263	female	62	NA	NA	NA	NA	NA		ICU
GSM1692265	female	57	NA	NA	NA	NA	NA		ICU
GSM1692267	female	54	NA	NA	NA	NA	NA		ICU
GSM1692270	female	55	NA	NA	NA	NA	NA		ICU
GSM1692273	male	81	NA	NA	NA	NA	NA		ICU
GSM1692275	male	86	NA	NA	NA	NA	NA		ICU
GSM1692276	female	60	NA	NA	NA	NA	NA		ICU
GSM1692280	male	60	NA	NA	NA	NA	NA		ICU
GSM1692281	male	68	NA	NA	NA	NA	NA		ICU
GSM1692282	male	62	NA	NA	NA	NA	NA		ICU
GSM1692283	female	73	NA	NA	NA	NA	NA		ICU
GSM1692287	male	51	NA	NA	NA	NA	NA		ICU
GSM1692288	female	55	NA	NA	NA	NA	NA		ICU
GSM1692290	female	67	NA	NA	NA	NA	NA		ICU
GSM1692293	male	67	NA	NA	NA	NA	NA		ICU
GSM1692295	female	84	NA	NA	NA	NA	NA		ICU
GSM1692297	male	67	NA	NA	NA	NA	NA		ICU
GSM1692306	male	73	NA	NA	NA	NA	NA		ICU
GSM1692307	female	73	NA	NA	NA	NA	NA		ICU
GSM1692310	male	37	NA	NA	NA	NA	NA		ICU
GSM1692313	female	77	NA	NA	NA	NA	NA		ICU
GSM1692314	male	54	NA	NA	NA	NA	NA		ICU
GSM1692320	male	32	NA	NA	NA	NA	NA		ICU
GSM1692321	male	68	NA	NA	NA	NA	NA		ICU
GSM1692323	female	73	NA	NA	NA	NA	NA		ICU
GSM1692324	female	73	NA	NA	NA	NA	NA		ICU
GSM1692328	male	73	NA	NA	NA	NA	NA		ICU
GSM1692333	male	79	NA	NA	NA	NA	NA		ICU
GSM1692334	male	53	hap	NA	NA	NA	No_DM		ICU
GSM1692339	male	78	NA	NA	NA	NA	NA		ICU
GSM1692341	male	61	NA	NA	NA	NA	NA		ICU
GSM1692342	male	48	NA	NA	NA	NA	NA		ICU
GSM1692344	male	67	NA	NA	NA	NA	NA		ICU
GSM1692345	female	46	NA	NA	NA	NA	NA		ICU
GSM1692346	male	73	NA	NA	NA	NA	NA		ICU
GSM1692349	female	70	NA	NA	NA	NA	NA		ICU
GSM1692353	male	47	NA	NA	NA	NA	NA		ICU
GSM1692354	male	55	NA	NA	NA	NA	NA		ICU
GSM1692358	female	70	NA	NA	NA	NA	NA		ICU
GSM1692359	female	84	NA	NA	NA	NA	NA		ICU
GSM1692363	male	70	NA	NA	NA	NA	NA		ICU
GSM1692365	female	67	NA	NA	NA	NA	NA		ICU
GSM1692367	male	64	NA	NA	NA	NA	NA		ICU
GSM1692368	male	66	NA	NA	NA	NA	NA		ICU
GSM1692370	male	75	NA	NA	NA	NA	NA		ICU
GSM1692371	male	55	NA	NA	NA	NA	NA		ICU
GSM1692372	male	65	NA	NA	NA	NA	No_DM		ICU
GSM1692378	female	24	NA	NA	NA	NA	NA		ICU
GSM1692380	male	76	NA	NA	NA	NA	NA		ICU
GSM1692382	female	73	NA	NA	NA	NA	NA		ICU
GSM1692383	male	37	hap	NA	NA	NA	NA		ICU
GSM1692385	male	69	NA	NA	NA	NA	NA		ICU
GSM1692390	female	60	NA	NA	NA	NA	NA		ICU
GSM1692396	male	54	NA	NA	NA	NA	NA		ICU
GSM1692398	male	30	NA	NA	NA	NA	NA		ICU
GSM1692402	male	62	NA	NA	NA	NA	NA		ICU
GSM1692405	male	55	NA	NA	NA	NA	NA		ICU
GSM1692409	male	22	NA	NA	NA	NA	NA		ICU
GSM1692411	male	67	NA	NA	NA	NA	NA		ICU
GSM1692419	male	48	NA	NA	NA	NA	NA		ICU
GSM1692426	male	36	NA	NA	NA	NA	NA		ICU
GSM1692431	female	78	NA	NA	NA	NA	NA		ICU
GSM1692432	male	68	NA	NA	NA	NA	NA		ICU
GSM1692433	female	48	NA	NA	NA	NA	NA		ICU
GSM1692434	female	21	NA	NA	NA	NA	NA		ICU
GSM1692435	male	67	NA	NA	NA	NA	NA		ICU
GSM1692442	female	46	NA	NA	NA	NA	NA		ICU
GSM1692444	male	81	NA	NA	NA	NA	NA		ICU
GSM1692447	female	31	NA	NA	NA	NA	NA		ICU
GSM1692449	female	78	NA	NA	NA	NA	DM		ICU
GSM1692450	female	79	NA	NA	NA	NA	NA		ICU
GSM1692451	male	46	NA	NA	NA	NA	NA		ICU
GSM1692456	male	59	NA	NA	NA	NA	No_DM		ICU
GSM1692457	female	59	NA	NA	NA	NA	NA		ICU
GSM1692460	male	73	NA	NA	NA	NA	NA		ICU
GSM1692462	male	77	NA	NA	NA	NA	NA		ICU
GSM1692463	female	56	NA	NA	NA	NA	NA		ICU
GSM1692468	male	54	NA	NA	NA	NA	NA		ICU
GSM1692469	female	65	NA	NA	NA	NA	NA		ICU
GSM1692470	male	52	NA	NA	NA	NA	NA		ICU
GSM1692471	male	52	NA	NA	NA	NA	NA		ICU
GSM1692472	male	32	NA	NA	NA	NA	NA		ICU
GSM1692473	female	71	NA	NA	NA	NA	NA		ICU
GSM1692474	male	70	NA	NA	NA	NA	NA		ICU
GSM1692475	female	54	NA	NA	NA	NA	NA		ICU
GSM1692476	female	65	NA	NA	NA	NA	NA		ICU
GSM1692477	male	54	NA	NA	NA	NA	No_DM		ICU
GSM1692479	male	69	NA	NA	NA	NA	NA		ICU
GSM1692480	male	65	NA	NA	NA	NA	NA		ICU
GSM1692481	male	60	NA	NA	NA	NA	NA		ICU
GSM1692483	female	56	NA	NA	NA	NA	NA		ICU
GSM1692485	male	57	hap	NA	NA	NA	No_DM		ICU
GSM1692487	male	48	hap	NA	NA	NA	No_DM		ICU
GSM1692490	male	66	NA	NA	NA	NA	NA		ICU
GSM1692495	male	58	NA	NA	NA	NA	NA		ICU
GSM1692496	male	53	NA	NA	NA	NA	NA		ICU
GSM1692497	male	65	NA	NA	NA	NA	NA		ICU
GSM1692502	female	81	NA	NA	NA	NA	NA		ICU
GSM1692503	female	63	NA	NA	NA	NA	NA		ICU
GSM1692504	male	45	NA	NA	NA	NA	NA		ICU
GSM1602807	male	31	NA	NA	NA	NA	NA		healthy
GSM1602809	male	26	NA	NA	NA	NA	NA		healthy
GSM1602862	male	66	NA	NA	NA	NA	NA		healthy
GSM1602864	male	30	NA	NA	NA	NA	NA		healthy
GSM1602870	female	41	NA	NA	NA	NA	NA		healthy
GSM1602871	male	63	NA	NA	NA	NA	NA		healthy
GSM1602872	female	72	NA	NA	NA	NA	NA		healthy
GSM1602874	male	34	NA	NA	NA	NA	NA		healthy
GSM1602875	male	31	NA	NA	NA	NA	NA		healthy
GSM1602876	male	63	NA	NA	NA	NA	NA		healthy
GSM1602884	male	51	NA	NA	NA	NA	NA		healthy
GSM1602891	female	31	NA	NA	NA	NA	NA		healthy
GSM1602892	female	71	NA	NA	NA	NA	NA		healthy
GSM1602893	male	61	NA	NA	NA	NA	NA		healthy
GSM1602894	male	35	NA	NA	NA	NA	NA		healthy
GSM1602895	male	88	NA	NA	NA	NA	NA		healthy
GSM1602896	male	28	NA	NA	NA	NA	NA		healthy
GSM1602897	female	28	NA	NA	NA	NA	NA		healthy
GSM1602898	female	74	NA	NA	NA	NA	NA		healthy
GSM1602899	female	34	NA	NA	NA	NA	NA		healthy
GSM1602900	female	25	NA	NA	NA	NA	NA		healthy
GSM1602901	female	46	NA	NA	NA	NA	NA		healthy
GSM1602909	male	48	NA	NA	NA	NA	NA		healthy
GSM1602910	male	78	NA	NA	NA	NA	NA		healthy
GSM1602911	male	51	NA	NA	NA	NA	NA		healthy
GSM1602913	male	35	NA	NA	NA	NA	NA		healthy
GSM1602914	male	39	NA	NA	NA	NA	NA		healthy
GSM1602915	male	31	NA	NA	NA	NA	NA		healthy
GSM1602916	female	87	NA	NA	NA	NA	NA		healthy
GSM1602917	female	80	NA	NA	NA	NA	NA		healthy
GSM1602920	male	39	NA	NA	NA	NA	NA		healthy
GSM1602948	male	60	NA	NA	NA	NA	NA		healthy
GSM1602954	female	35	NA	NA	NA	NA	NA		healthy
GSM1602956	female	30	NA	NA	NA	NA	NA		healthy
GSM1602957	male	32	NA	NA	NA	NA	NA		healthy
GSM1602960	female	27	NA	NA	NA	NA	NA		healthy
GSM1602961	female	24	NA	NA	NA	NA	NA		healthy
GSM1602962	male	29	NA	NA	NA	NA	NA		healthy
GSM1602963	female	26	NA	NA	NA	NA	NA		healthy
GSM1602964	male	26	NA	NA	NA	NA	NA		healthy
GSM1602966	female	64	NA	NA	NA	NA	NA		healthy
GSM1602969	female	69	NA	NA	NA	NA	NA		healthy

## Sheet: GSE95233
Table.S1 Clinical information of GSE95233 cohort.
Sample	patient	gender	age	timepoint	survival.status
GSM2500349	Control 500	F	52	NA	NA
GSM2500350	Control 526	F	53	NA	NA
GSM2500351	Control 529	F	52	NA	NA
GSM2500352	Control 530	F	53	NA	NA
GSM2500353	Control 535	F	76	NA	NA
GSM2500354	Control 553	F	50	NA	NA
GSM2500355	Control 598	F	57	NA	NA
GSM2500356	Control 628	F	61	NA	NA
GSM2500357	Control 742	F	51	NA	NA
GSM2500358	Control 789	F	52	NA	NA
GSM2500359	Control 793	F	67	NA	NA
GSM2500360	Control 511	M	61	NA	NA
GSM2500361	Control 513	M	57	NA	NA
GSM2500362	Control 517	M	60	NA	NA
GSM2500363	Control 523	M	57	NA	NA
GSM2500364	Control 528	M	67	NA	NA
GSM2500365	Control 530	M	56	NA	NA
GSM2500366	Control 532	M	62	NA	NA
GSM2500367	Control 534	M	52	NA	NA
GSM2500368	Control 535	M	57	NA	NA
GSM2500369	Control 537	M	60	NA	NA
GSM2500370	Control 538	M	59	NA	NA
GSM2500371	Patient 108_Day1	M	80	D01	Survivor
GSM2500372	Patient 108_Day2	M	80	D02	Survivor
GSM2500373	Patient 115_Day1	M	59	D01	Survivor
GSM2500374	Patient 115_Day3	M	59	D03	Survivor
GSM2500375	Patient 119_Day1	F	68	D01	Survivor
GSM2500376	Patient 119_Day2	F	68	D02	Survivor
GSM2500377	Patient 121_Day1	M	36	D01	Survivor
GSM2500378	Patient 121_Day3	M	36	D03	Survivor
GSM2500379	Patient 124_Day1	M	66	D01	Survivor
GSM2500380	Patient 124_Day3	M	66	D03	Survivor
GSM2500381	Patient 135_Day1	M	72	D01	Survivor
GSM2500382	Patient 135_Day3	M	72	D03	Survivor
GSM2500383	Patient 142_Day1	M	60	D01	Survivor
GSM2500384	Patient 142_Day3	M	60	D03	Survivor
GSM2500385	Patient 151_Day1	M	81	D01	Survivor
GSM2500386	Patient 151_Day3	M	81	D03	Survivor
GSM2500387	Patient 153_Day1	F	78	D01	Survivor
GSM2500388	Patient 153_Day3	F	78	D03	Survivor
GSM2500389	Patient 16_Day1	M	65	D01	Survivor
GSM2500390	Patient 16_Day2	M	65	D02	Survivor
GSM2500391	Patient 175_Day1	M	37	D01	Survivor
GSM2500392	Patient 175_Day3	M	37	D03	Survivor
GSM2500393	Patient 183_Day1	M	66	D01	Survivor
GSM2500394	Patient 183_Day2	M	66	D02	Survivor
GSM2500395	Patient 19_Day1	M	80	D01	Survivor
GSM2500396	Patient 19_Day2	M	80	D02	Survivor
GSM2500397	Patient 209_Day1	M	83	D01	Survivor
GSM2500398	Patient 209_Day3	M	83	D03	Survivor
GSM2500399	Patient 211_Day1	F	34	D01	Survivor
GSM2500400	Patient 211_Day3	F	34	D03	Survivor
GSM2500401	Patient 213_Day1	F	27	D01	Survivor
GSM2500402	Patient 213_Day2	F	27	D02	Survivor
GSM2500403	Patient 215_Day1	M	55	D01	Survivor
GSM2500404	Patient 215_Day2	M	55	D02	Survivor
GSM2500405	Patient 21_Day1	M	76	D01	Survivor
GSM2500406	Patient 21_Day3	M	76	D03	Survivor
GSM2500407	Patient 248_Day1	M	66	D01	Survivor
GSM2500408	Patient 248_Day2	M	66	D02	Survivor
GSM2500409	Patient 27_Day1	F	42	D01	Survivor
GSM2500410	Patient 27_Day2	F	42	D02	Survivor
GSM2500411	Patient 32_Day1	F	76	D01	Survivor
GSM2500412	Patient 32_Day3	F	76	D03	Survivor
GSM2500413	Patient 33_Day1	M	75	D01	Survivor
GSM2500414	Patient 33_Day3	M	75	D03	Survivor
GSM2500415	Patient 43_Day1	M	54	D01	Survivor
GSM2500416	Patient 43_Day3	M	54	D03	Survivor
GSM2500417	Patient 44_Day1	M	69	D01	Survivor
GSM2500418	Patient 44_Day3	M	69	D03	Survivor
GSM2500419	Patient 46_Day1	F	65	D01	Survivor
GSM2500420	Patient 46_Day3	F	65	D03	Survivor
GSM2500421	Patient 54_Day1	M	63	D01	Survivor
GSM2500422	Patient 54_Day3	M	63	D03	Survivor
GSM2500423	Patient 69_Day1	M	76	D01	Survivor
GSM2500424	Patient 69_Day3	M	76	D03	Survivor
GSM2500425	Patient 70_Day1	F	85	D01	Survivor
GSM2500426	Patient 70_Day2	F	85	D02	Survivor
GSM2500427	Patient 72_Day1	M	25	D01	Survivor
GSM2500428	Patient 72_Day3	M	25	D03	Survivor
GSM2500429	Patient 74_Day1	M	70	D01	Survivor
GSM2500430	Patient 74_Day2	M	70	D02	Survivor
GSM2500431	Patient 80_Day1	F	53	D01	Survivor
GSM2500432	Patient 80_Day3	F	53	D03	Survivor
GSM2500433	Patient 86_Day1	M	70	D01	Survivor
GSM2500434	Patient 86_Day2	M	70	D02	Survivor
GSM2500435	Patient 93_Day1	M	58	D01	Survivor
GSM2500436	Patient 93_Day3	M	58	D03	Survivor
GSM2500437	Patient 95_Day1	M	67	D01	Survivor
GSM2500438	Patient 95_Day3	M	67	D03	Survivor
GSM2500439	Patient 102_Day1	M	85	D01	Non Survivor
GSM2500440	Patient 102_Day2	M	85	D02	Non Survivor
GSM2500441	Patient 123_Day1	F	67	D01	Non Survivor
GSM2500442	Patient 123_Day2	F	67	D02	Non Survivor
GSM2500443	Patient 168_Day1	M	47	D01	Non Survivor
GSM2500444	Patient 168_Day2	M	47	D02	Non Survivor
GSM2500445	Patient 179_Day1	M	65	D01	Non Survivor
GSM2500446	Patient 179_Day2	M	65	D02	Non Survivor
GSM2500447	Patient 18_Day1	H	66	D01	Non Survivor
GSM2500448	Patient 18_Day2	H	66	D02	Non Survivor
GSM2500449	Patient 198_Day1	F	47	D01	Non Survivor
GSM2500450	Patient 198_Day3	F	47	D03	Non Survivor
GSM2500451	Patient 201_Day1	F	48	D01	Non Survivor
GSM2500452	Patient 201_Day2	F	48	D02	Non Survivor
GSM2500453	Patient 212_Day1	F	45	D01	Non Survivor
GSM2500454	Patient 212_Day2	F	45	D02	Non Survivor
GSM2500455	Patient 216_Day1	M	59	D01	Non Survivor
GSM2500456	Patient 216_Day3	M	59	D03	Non Survivor
GSM2500457	Patient 35_Day1	M	78	D01	Non Survivor
GSM2500458	Patient 35_Day3	M	78	D03	Non Survivor
GSM2500459	Patient 36_Day1	F	55	D01	Non Survivor
GSM2500460	Patient 36_Day3	F	55	D03	Non Survivor
GSM2500461	Patient 62_Day1	F	70	D01	Non Survivor
GSM2500462	Patient 62_Day3	F	70	D03	Non Survivor
GSM2500463	Patient 67_Day1	H	72	D01	Non Survivor
GSM2500464	Patient 67_Day3	H	72	D03	Non Survivor
GSM2500465	Patient 68_Day1	M	46	D01	Non Survivor
GSM2500466	Patient 68_Day3	M	46	D03	Non Survivor
GSM2500467	Patient 77_Day1	F	78	D01	Non Survivor
GSM2500468	Patient 77_Day2	F	78	D02	Non Survivor
GSM2500469	Patient 78_Day1	F	53	D01	Non Survivor
GSM2500470	Patient 78_Day3	F	53	D03	Non Survivor
GSM2500471	Patient 81_Day1	F	54	D01	Non Survivor
GSM2500472	Patient 81_Day3	F	54	D03	Non Survivor
