# Supplementary material for: A novel, rapid, and practical prognostic model for sepsis patients based on dysregulated immune cell lactylation
Source: Front Immunol. 2025 Jun 19;16:1625311. doi: 10.3389/fimmu.2025.1625311 (PMC12221935; doi:10.3389/fimmu.2025.1625311)
Supplement: Supplementary file 5 [file Table4.xlsx]

## Sheet: Table S4
Table. S4 Clinical information of sepsis patients
Patient_number	Gender	Age	Ventilator (within the first 24h of ICU admission)	CRRT	survival_time	survival_status	mortality	APACHII	Lac (mmol/L)	Riskscore	DM (0:No 1: Yes)	Cardiac disease (0:No 1: Yes)	Chronic Pulmonary disease (0:No 1: Yes)	Chronic Renal disease (0:No 1: Yes)	Infection
1	Male	60	ventilator	CRRT	28	0	Alive	11	3.3	0.0114027	1	0	0	0	other
2	Female	56	ventilator	CRRT	28	0	Alive	18	3.2	-0.620001	0	0	0	0	UTI
3	Male	79	ventilator	CRRT	28	0	Alive	16	0.5	-1.32175	0	0	0	1	other
4	Female	79	ventilator	no_CRRT	28	0	Alive	21	1.1	-1.16025	0	0	0	0	gut_derived
5	Female	66	ventilator	no_CRRT	28	0	Alive	6	2	-1.68776	1	0	0	0	other
6	Male	68	ventilator	CRRT	2	1	Dead	34	3.5	0.565917	0	1	0	0	pulmonary-derived
7	Male	73	ventilator	no_CRRT	28	0	Alive	14	1.4	-0.518553	0	0	0	0	other
8	Male	80	ventilator	no_CRRT	28	0	Alive	28	3.1	-0.490585	1	0	0	0	gut_derived
9	Female	78	ventilator	CRRT	5	1	Dead	20	0.6	-0.236134	0	1	0	0	UTI
10	Male	65	no_ventilator	CRRT	28	0	Alive	20	1.7	-0.849571	0	0	0	0	UTI
11	Male	28	ventilator	no_CRRT	28	0	Alive	27	2.7	-0.691967	0	0	0	0	gut_derived
12	Female	57	no_ventilator	no_CRRT	28	0	Alive	18	6.5	-0.0960711	0	0	0	0	UTI
13	Male	53	ventilator	CRRT	28	0	Alive		3.1	-0.716083	0	0	0	0	pulmonary-derived
14	Male	51	no_ventilator	no_CRRT	28	0	Alive	8	1.2	-0.0926858	0	0	0	0	UTI
15	Female	65	no_ventilator	no_CRRT	28	0	Alive	24	1.4	-0.750198	1	0	0	0	pulmonary-derived
16	Female	75	ventilator	no_CRRT	2	1	Dead	30	8.1	1.15938	0	0	0	0	other
17	Male	86	ventilator	no_CRRT	6	1	Dead		0.8	3.2161	0	1	0	0	pulmonary-derived
18	Female	60	ventilator	no_CRRT	28	0	Alive	13	0.8	-1.39715	0	0	1	0	other
19	Female	68	ventilator	no_CRRT	28	0	Alive		1.1	-0.712811	0	0	0	0	gut_derived
20	Male	51	ventilator	no_CRRT	28	0	Alive		1.6	0.0630739	0	0	0	0	other
21	Male	80	ventilator	CRRT	28	0	Alive		3.7	0.425834	0	1	0	0	pulmonary-derived
22	Male	73	ventilator	no_CRRT	8	1	Dead		1.1	0.790116	0	1	1	0	other
23	Male	52	ventilator	no_CRRT	7	1	Dead	13	1.7	2.35981	0	0	0	0	gut_derived
24	Male	49	ventilator	no_CRRT	28	0	Alive		1.9	-0.363571	0	1	0	0	gut_derived
25	Male	62	ventilator	no_CRRT	28	0	Alive		3.2	-0.257465	0	0	1	0	gut_derived
26	Female	57	ventilator	CRRT	4	1	Dead	30	2.1	3.38414	0	1	0	0	gut_derived
27	Female	56	no_ventilator	no_CRRT	28	0	Alive	19	2.5	-1.07954	0	1	0	0	gut_derived
28	Female	56	no_ventilator	no_CRRT	28	0	Alive	19	2.5	-0.947763	0	1	0	0	gut_derived
29	Male	69	ventilator	no_CRRT	18	1	Dead	29	1.1	1.08236	1	1	0	0	pulmonary-derived
30	Female	34	ventilator	CRRT	12	1	Dead	15	1.2	-0.29353	0	0	0	0	other
31	Male	71	ventilator	no_CRRT	28	0	Alive	14	1.8	0.464629	0	0	0	0	pulmonary-derived
32	Female	30	no_ventilator	no_CRRT	28	0	Alive	19	6.3	-0.139572	0	0	0	0	other
33	Female	61	ventilator	no_CRRT	28	0	Alive	20	3	0.793996	0	0	0	0	gut_derived
34	Female	74	ventilator	CRRT	15	1	Dead	30	4.1	3.60484	0	0	0	0	other
35	Male	37	ventilator	no_CRRT	28	0	Alive	18	3.6	-0.354923	0	0	0	0	pulmonary-derived
36	Male	48	ventilator	CRRT	2	1	Dead	41	2.9	-0.60896	0	0	0	0	pulmonary-derived
37	Male	57	ventilator	no_CRRT	28	0	Alive	13	3.8	0.405382	0	0	0	0	gut_derived
38	Male	35	ventilator	no_CRRT	28	0	Alive	23	1.1	-0.0644317	0	0	0	0	UTI
39	Male	49	ventilator	no_CRRT	28	0	Alive	12	3.4	-0.123599	0	1	0	0	gut_derived
40	Male	75	ventilator	no_CRRT	4	1	Dead	40	8	1.37298	0	0	0	0	gut_derived
41	Male	55	ventilator	CRRT	28	0	Alive	24	1	0.212934	0	0	0	0	other
42	Female	75	ventilator	CRRT	5	1	Dead	15	3.5	-0.126876	0	0	0	0	gut_derived
43	Male	64	ventilator	no_CRRT	28	0	Alive		0.7	-0.503346	0	0	1	0	UTI
44	Male	47	ventilator	no_CRRT	28	0	Alive		1.7	0.24242	0	0	0	0	other
45	Male	64	ventilator	no_CRRT	28	0	Alive		1.2	0.358419	1	0	0	0	other
46	Male	56	ventilator	CRRT	28	0	Alive	22	0.6	0.0490885	1	1	0	0	other
47	Male	33	ventilator	CRRT	2	1	Dead	39	7.6	0.737035	0	0	0	0	other
48	Male	33	ventilator	no_CRRT	28	0	Alive		2.6	-0.250857	0	0	0	0	gut_derived
49	Female	77	ventilator	no_CRRT	6	1	Dead		1.7	7.08201	1	0	0	0	gut_derived
50	Male	64	ventilator	no_CRRT	28	0	Alive	22	1.1	-0.200852	0	1	0	0	pulmonary-derived
51	Female	70	ventilator	no_CRRT	28	0	Alive	32	2.6	0.248448	0	1	0	0	gut_derived
